# Supplementary material for: Pine Defensive Monoterpene α-Pinene Influences the Feeding Behavior of Dendroctonus valens and Its Gut Bacterial Community Structure
Source: Int J Mol Sci. 2016 Nov 1;17(11):1734. doi: 10.3390/ijms17111734 (PMC5133772; doi:10.3390/ijms17111734)
Supplement: Supplementary file 1 [file ijms-17-01734-s001.zip]

Archive with 2 entries (2 files):
- ijms-140937-Supplementary Table S1.pdf
- ijms-140937-Supplementary Table S2.xlsx
