# Supplementary material for: Pine Defensive Monoterpene α-Pinene Influences the Feeding Behavior of Dendroctonus valens and Its Gut Bacterial Community Structure
Source: Int J Mol Sci. 2016 Nov 1;17(11):1734. doi: 10.3390/ijms17111734 (PMC5133772; doi:10.3390/ijms17111734)
Supplement: Supplementary file 1 [file ijms-17-01734-s001.zip › ijms-140937-Supplementary Table S2.xlsx]

## Sheet: Sheet1
Table S2. Abundances of all genera in each sample. The abundance is presented in terms of percentages of the total sequences in a sample.
	0 mg/mL α-Pinene 6h						9 mg/mL α-Pinene 6h							0 mg/mL α-Pinene 48 h					9 mg/mL α-Pinene 48 h
Genus	Sample 1	Sample 2	Sample 3	Sample 4	Sample 5	Sample 6	Sample 1	Sample 2	Sample 3	Sample 4	Sample 5	Sample 6	Sample 7	Sample 1	Sample 2	Sample 3	Sample 4	Sample 5	Sample 1	Sample 2	Sample 3	Sample 4	Sample 5	Sample 6	Sample 7
Sphingomonas	0.651894	0.724528	0.733682	0.715055	0.740624	0.655409	0.591708	0.592	0.627544	0.305108	0.582492	0.601904	0.608875	0.70751	0.732163	0.686343	0.75929	0.699414	0.75482	0.738944	0.727234	0.715144	0.714599	0.639905	0.766112
Rhodococcus	0.191864	0.211072	0.177877	0.193634	0.237868	0.213131	0.13312	0.222283	0.193812	0.101294	0.146566	0.250429	0.152684	0.134291	0.23362	0.196311	0.182942	0.276942	0.195365	0.214257	0.234675	0.186383	0.228927	0.257683	0.192967
Erwinia	0.137854	0.0171686	0.0562012	0.0549849	0.00263154	0.0790064	0.249506	0.1604	0.145833	0.571764	0.243073	0.129502	0.208874	0.108739	0.00325525	0.0831916	0.00460536	0.00263323	0.00629262	0.0037874	0.00395278	0.0684017	0.00801513	0.0695839	0.00610862
Burkholderia	0.00685728	0.0156183	0.0115973	0.00898807	0.00567472	0.0141286	0.0052903	0.00463333	0.0122168	0.00624363	0.00364235	0.00621392	0.0102061	0.0107753	0.0109103	0.0129524	0.015531	0.0107177	0.0118997	0.0205733	0.0139585	0.00902484	0.0194688	0.00686307	0.0112953
Salinibacterium	0.00317294	0.0104822	0.00954857	0.0178461	0.00823275	0.00642907	0.0132832	0.0112167	0.00768049	0.00357453	0.0169798	0.00718	0.00990211	0.0206074	0.00821244	0.011192	0.0150055	0.00363109	0.0230036	0.0131586	0.00739261	0.0120851	0.0108151	0.00715538	0.00962814
Pseudomonas	0.00145281	0.004926	0.0029113	0.0013409	0.00158774	0.00317604	1.91677e-05	0.00133333	0.00216014	0.00116007	0.000941194	0.000286246	0.00138108	0.000328689	0.00366401	0.0029851	0.0056841	0.00191256	0.000404001	0.000457692	0.00384416	0.000949237	0.00520697	0.00897283	0.00514876
Enterococcus	0.000720595	0.000630238	0.000479226	0.000219419	0.000396936	0.000798822	0.000268348	0.0002	0.000672043	0.000424416	0.000214256	0.000286246	0.000486419	0.00017149	0.000683751	0.000323173	0.000829795	0.000388055	0.000269334	0.000537788	0.000736244	0.000786308	0.00123625	0.000368572	0.000614651
Mycobacterium	0.000685728	0.000601262	0.000143768	0.000365699	0.000529248	0.000211736	0.000306684	0.000566667	0.000192012	3.77259e-05	0.000107128	0.000202758	0.000217151	1.42908e-05	0	8.50456e-06	0.000304258	0	0.000208122	5.72115e-05	0.00028967	2.12516e-05	0.000122806	5.08375e-05	7.57789e-05
Salinispora	0.000430033	0.000811341	0.000850625	0.000731398	0.000411638	0.00128004	0.000345019	0.000283333	0.000744048	0.000414985	0.000244864	0.00050093	0.0010597	0.00107181	0.000810096	0.000697374	0.00146597	0.000591322	0.00101612	0.00105269	0.000959531	0.00089965	0.0014573	0.00041941	0.000669381
Carnobacterium	0.00032543	5.07088e-05	0	4.87599e-05	0	0.00143403	0	0	0	0.000179198	7.65199e-06	1.19269e-05	2.60582e-05	0	4.45924e-05	1.70091e-05	0.000193619	0.000166309	0	2.28846e-05	6.63826e-05	2.12516e-05	0.000188302	1.27094e-05	0
Pseudoxanthomonas	0.00018596	7.24412e-06	1.19806e-05	0	0	1.92487e-05	5.75032e-05	6.66667e-05	7.20046e-05	6.60203e-05	7.65199e-06	3.57807e-05	4.34303e-05	1.42908e-05	3.71604e-05	0	4.14898e-05	0	0	0	1.20696e-05	0.000262103	0	0.000139803	2.10497e-05
Acinetobacter	0.000174338	0.000137638	0.000167729	0.000341319	1.47013e-05	0.000269482	5.75032e-05	0.000333333	0.000240015	0.000414985	0.000145388	1.19269e-05	0.000512478	1.42908e-05	0.000319579	0.000229623	8.29795e-05	1.84788e-05	6.12122e-05	3.43269e-05	0.000205183	0.000120426	0.000409353	0	4.63094e-05
Brevundimonas	0.000174338	0.000137638	0.000167729	8.12665e-06	0	9.62436e-05	0	6.66667e-05	4.80031e-05	1.88629e-05	0	1.19269e-05	0	0	3.71604e-05	8.50456e-05	1.38299e-05	9.23941e-06	0	0	6.63826e-05	0	2.45612e-05	1.27094e-05	1.26298e-05
Paenibacillus	6.9735e-05	1.44882e-05	0	1.62533e-05	0	0	3.83355e-05	5e-05	0	3.77259e-05	7.65199e-06	0	1.73721e-05	0	7.43207e-06	3.40182e-05	0	2.77182e-05	0	4.57692e-05	8.4487e-05	7.08386e-06	0	0	2.94696e-05
Rhodanobacter	6.9735e-05	2.89765e-05	4.79226e-05	0	2.94027e-05	9.62436e-05	5.75032e-05	0	0.000144009	9.43147e-06	4.59119e-05	3.57807e-05	2.60582e-05	7.14541e-05	7.43207e-05	8.50456e-06	5.53197e-05	8.31547e-05	0.000171394	6.86538e-05	3.01739e-05	7.79224e-05	1.63741e-05	1.27094e-05	2.10497e-05
Vibrio	6.9735e-05	0	7.18838e-05	1.62533e-05	0	0.000115492	0	0	4.80031e-05	9.43147e-06	1.5304e-05	1.19269e-05	6.08024e-05	1.42908e-05	5.94566e-05	8.50456e-05	0.000179789	0	0.000244849	0	0.000168974	3.54193e-05	5.73094e-05	8.89657e-05	8.41988e-06
Cupriavidus	5.81125e-05	0.000297009	3.59419e-05	3.25066e-05	0	1.92487e-05	0	1.66667e-05	2.40015e-05	2.82944e-05	0.000145388	1.19269e-05	4.34303e-05	0	2.22962e-05	3.40182e-05	8.29795e-05	8.31547e-05	0	0	2.41391e-05	7.08386e-06	9.00576e-05	3.81282e-05	2.10497e-05
Pseudoclavibacter	4.649e-05	5.7953e-05	2.39613e-05	6.50132e-05	2.94027e-05	0.00173239	1.91677e-05	0.000166667	0.000120008	0.000282944	5.35639e-05	4.77076e-05	0.000138977	0.000471597	7.43207e-06	9.35501e-05	0.000898945	0.000230985	0	0	0.00028967	1.41677e-05	0.000368418	2.54188e-05	1.26298e-05
Aerococcus	3.48675e-05	4.34647e-05	1.19806e-05	0	0	0.00563025	0	0	0	0	0	0	4.34303e-05	0	7.43207e-06	0	0.000124469	0	0	0	0	0	0	0	4.20994e-06
Bacillus	3.48675e-05	0.000101418	1.19806e-05	8.12665e-05	8.82081e-05	0.00015399	0.000306684	0.0001	0.000120008	9.43147e-06	6.12159e-05	3.57807e-05	4.34303e-05	0.000457306	0.000185802	0	6.91496e-05	2.77182e-05	0	0.000263173	0.000102591	6.37547e-05	3.27482e-05	1.27094e-05	0.000463094
Cellulomonas	3.48675e-05	7.24412e-06	0	8.12665e-05	0	9.62436e-05	0	3.33333e-05	0	2.82944e-05	7.65199e-06	0	3.47442e-05	8.57449e-05	5.94566e-05	8.50456e-06	0.000152129	1.84788e-05	3.67273e-05	0	3.01739e-05	0	8.18706e-06	0.000139803	1.26298e-05
Geobacillus	3.48675e-05	0	5.99032e-05	0	0	0	0	0	0	0	0	0	0	0	0.000200666	3.40182e-05	4.14898e-05	0	0	0	0	0	0	6.35469e-05	4.20994e-06
Geotoga	3.48675e-05	0.000630238	0.00075478	7.31398e-05	8.82081e-05	0.000471594	0.000210845	0.00015	0.00187212	0.000292376	9.18239e-05	0.000202758	0.000364815	0.00131476	0.000616862	0.000612328	0.0012032	0.000101634	0.000710062	0.000160192	0.000778487	0.000354193	0.000286547	0.0016268	0.000778839
Janthinobacterium	3.48675e-05	0	0	0	1.47013e-05	4.81218e-05	0	0	0	9.43147e-05	2.2956e-05	0	0	0	7.43207e-06	1.70091e-05	0	9.23941e-06	0	0	6.03478e-06	1.41677e-05	6.54965e-05	0	0
Planomicrobium	3.48675e-05	7.24412e-06	0	0	0	7.69949e-05	0	0	4.80031e-05	0	7.65199e-06	0	0	2.85816e-05	0	0	0	0	0	0	0	0	0	0	0
Stenotrophomonas	3.48675e-05	7.24412e-06	0	8.12665e-06	0	0.000577462	0	1.66667e-05	2.40015e-05	2.82944e-05	2.2956e-05	1.19269e-05	0	4.28725e-05	0.000200666	0	6.91496e-05	9.23941e-06	2.44849e-05	6.86538e-05	0.000114661	0.000120426	0.000155554	1.27094e-05	8.41988e-06
Gordonia	2.3245e-05	0.000543309	0	0.000381952	0	9.62436e-05	0.000230013	0.000783333	9.60061e-05	1.88629e-05	0.000260168	0.000143123	0.000156349	1.42908e-05	0.00017837	7.6541e-05	0.00484047	9.23941e-06	0.00055091	1.14423e-05	2.41391e-05	0.000354193	0.0012035	0.00144887	6.73591e-05
Serratia	2.3245e-05	2.89765e-05	0	0	0	1.92487e-05	0	0	0	0	0	0	0	2.85816e-05	0	1.70091e-05	0	0	0	0	0	7.08386e-05	0	0	7.99889e-05
Brachybacterium	1.16225e-05	0	0	0	1.47013e-05	0.00188637	0	0	0	0	0	0	0	0	0	0	0	0	0	0	0	0	0	3.81282e-05	0
Clostridium	1.16225e-05	4.34647e-05	0	0	0	0.000577462	0	1.66667e-05	0	0	0	4.77076e-05	0	0	7.43207e-06	2.55137e-05	0.000248939	9.23941e-06	0	0	0.000114661	0.000162929	9.82447e-05	2.54188e-05	0
Deinococcus	1.16225e-05	0	0.000119806	0	0	9.62436e-06	0.000134174	1.66667e-05	0	0	0	0	0	0	0	0	0	0.000979378	0	0.000102981	1.20696e-05	1.41677e-05	0	8.89657e-05	7.57789e-05
Flavobacterium	1.16225e-05	0	0	0	0	0	0	0	0	0	0	0	8.68606e-06	0	0	0	0	0	0	0	0.000458644	0	8.18706e-06	0	0.00110721
Halomonas	1.16225e-05	0.000115906	3.59419e-05	1.62533e-05	2.94027e-05	5.77462e-05	1.91677e-05	1.66667e-05	9.60061e-05	4.71574e-05	7.65199e-06	1.19269e-05	2.60582e-05	2.85816e-05	2.22962e-05	8.50456e-06	0	0	7.34547e-05	1.14423e-05	6.03478e-06	8.50063e-05	8.18706e-05	3.81282e-05	2.52596e-05
Klebsiella	1.16225e-05	0	0	0	0	9.62436e-06	0	0	0	9.43147e-06	0	0	8.68606e-06	0	0	0	0	0	0	0	0	7.08386e-06	2.45612e-05	3.81282e-05	1.26298e-05
Nitrincola	1.16225e-05	7.24412e-06	7.18838e-05	1.62533e-05	0	3.84974e-05	0	1.66667e-05	0	1.88629e-05	0	0	3.47442e-05	0	2.97283e-05	4.25228e-05	0	9.23941e-06	0	0.000194519	6.03478e-06	1.41677e-05	0	1.27094e-05	2.10497e-05
Propionibacterium	1.16225e-05	0.000137638	2.39613e-05	0.000276306	1.47013e-05	0	0	1.66667e-05	0.000120008	1.88629e-05	3.0608e-05	0	3.47442e-05	5.71633e-05	2.22962e-05	0	0.000193619	2.77182e-05	0	5.72115e-05	6.03478e-05	2.12516e-05	7.36835e-05	5.08375e-05	4.20994e-06
Salinivibrio	1.16225e-05	0.000137638	0	3.25066e-05	4.4104e-05	2.88731e-05	0.000115006	1.66667e-05	4.80031e-05	2.82944e-05	7.65199e-06	0	3.47442e-05	0	7.43207e-06	5.10274e-05	0	0	0	8.00961e-05	3.62087e-05	4.25032e-05	4.09353e-05	5.08375e-05	1.26298e-05
Prevotella	0	0	0	0	0	0	0	0	0	0	0	0	0	0	0	0	0	0	0	0	0	0	0	0	6.73591e-05
Ruminococcus	0	0.000188347	0	0	0	2.88731e-05	0	0	0	0	0	0	0	0	0	0	0	0	0	0	0	0	0	0	0
Achromobacter	0	1.44882e-05	0	0	0	9.62436e-06	0	0	0	0	0	1.19269e-05	0	0	7.43207e-06	0	0	0	0	0	6.03478e-06	1.41677e-05	2.45612e-05	0	0
Acidiphilium	0	0	5.99032e-05	3.25066e-05	1.47013e-05	0	0	0	2.40015e-05	0	7.65199e-06	0	8.68606e-06	0	7.43207e-06	0	0	0	4.89698e-05	0	0	2.12516e-05	0	5.08375e-05	3.36795e-05
Acidovorax	0	7.24412e-06	3.59419e-05	4.06332e-05	2.94027e-05	0	0	1.66667e-05	0	9.43147e-06	2.2956e-05	0	0	2.85816e-05	3.71604e-05	0	4.14898e-05	2.77182e-05	2.44849e-05	0.000709423	8.4487e-05	0.000120426	0	1.27094e-05	1.26298e-05
Actinomyces	0	7.24412e-06	5.99032e-05	0.000650132	0.000147013	9.62436e-05	1.91677e-05	5e-05	0.000168011	4.71574e-05	1.5304e-05	9.54153e-05	6.08024e-05	1.42908e-05	7.43207e-05	0.000119064	0.000193619	9.23941e-06	0.000110182	2.28846e-05	0.000162939	6.37547e-05	0.000122806	5.08375e-05	8.41988e-06
Agrobacterium	0	0	0	0	0	2.88731e-05	0	0	0	9.43147e-06	0	0	0	0	0	0	0	9.23941e-06	0	0	3.01739e-05	0	0	0.000139803	0
Arthrobacter	0	0	0	0.000105646	0	0	0	0	0	0	7.65199e-06	0	0	1.42908e-05	0	0	0	0	0	0	6.03478e-06	2.83354e-05	0.000245612	0	0
Bacteroides	0	4.34647e-05	0	0	0	0	0	0	0	0	0	0	5.21164e-05	0	0	0	0	0	0	0	0	0	0	0	0
Bdellovibrio	0	0	0	0	0	0.000173239	0	0	0	0	0	0	0	0	0	0	0	0	0	0	0	0	0	0	0
Bifidobacterium	0	0.000289765	2.39613e-05	0	0	2.88731e-05	0.000115006	3.33333e-05	7.20046e-05	5.65888e-05	1.5304e-05	1.19269e-05	8.68606e-06	0	6.68886e-05	0	2.76598e-05	1.84788e-05	0.000330546	0.000125865	1.20696e-05	5.66709e-05	8.18706e-06	1.27094e-05	0.000134718
Brevibacterium	0	0	0	8.12665e-06	0	9.62436e-06	0	0	0	0	0	0	0	0	0.000163506	0	0.000318088	0	0	0	1.20696e-05	0	0	0	0
Chryseobacterium	0	0	0	0	0	0	0.000191677	0	0	4.71574e-05	0	0	0	0	0	0	0	1.84788e-05	0	0	0	0	0	0	0
Corynebacterium	0	0.000644727	1.19806e-05	4.06332e-05	1.47013e-05	1.92487e-05	0	0.000283333	0	0	0	0	7.81745e-05	2.85816e-05	1.48641e-05	0	1.38299e-05	2.77182e-05	0	0	0.000187078	7.08386e-06	0.000196489	0.000457538	0
Dietzia	0	2.17324e-05	0	0	0	0	0	0	0	0	4.59119e-05	0	0	4.28725e-05	0	0	0	0	4.89698e-05	0	0	0	0	0	0
Dysgonomonas	0	0	0.000131787	0	0	0	0	0	0	0	0	0	0	0	0	0	0	8.31547e-05	0	0	3.62087e-05	0	0	0	0
Elizabethkingia	0	0	0	2.43799e-05	0	5.77462e-05	0	0	0	0	0	0	0	0	0	0	6.91496e-05	0	0	0	0	0	0	1.27094e-05	0
Enhydrobacter	0	1.44882e-05	5.99032e-05	1.62533e-05	0	5.77462e-05	1.91677e-05	3.33333e-05	2.40015e-05	9.43147e-06	0	1.19269e-05	0	0	7.43207e-06	8.50456e-06	2.76598e-05	1.84788e-05	9.79396e-05	0.000331827	0.000144835	7.08386e-06	0	0	0
Leadbetterella	0	0	0	0.000227546	0	0	0	0	0	0	0	0	0	0	0	0	0	0	0	0	0	0	0	0	0
Leucobacter	0	0	0	0	0	1.92487e-05	0	0	0	0.000141472	0	1.19269e-05	0	0	0	8.50456e-06	0	0	0	0	0	0	0	0	0
Meiothermus	0	0	0	0	0	0	0	0	0	0	0	0	0	0.000300107	0	0	0	0	0	0	0	0	0	0	0
Methanobrevibacter	0	7.24412e-05	0	0	0	0	0	0	0	0	0	0	0	0	0	0	0	0	0	0	0	0	0	0	0
Methylobacterium	0	0	0	8.12665e-06	0	0	0	3.33333e-05	0	0	1.5304e-05	0	0	0	0	7.6541e-05	0	2.77182e-05	0	0	0.000156904	0	0	0	0.000269436
Methylopila	0	7.96853e-05	0	0	0	0	0	3.33333e-05	0	0	0	1.19269e-05	0	0	0	0	0	0	0	0	0	0	0	0	0
Microbacterium	0	0	0	0	0	3.84974e-05	0	0	0	0.000471574	0	0	0	0	0	0	0	9.23941e-06	0	0	0	7.08386e-06	2.45612e-05	0	0
Microbispora	0	5.7953e-05	0	4.87599e-05	0	2.88731e-05	5.75032e-05	6.66667e-05	0	0	0	2.38538e-05	1.73721e-05	4.28725e-05	7.43207e-06	0	0	1.84788e-05	0	0.0002975	2.41391e-05	4.25032e-05	8.18706e-06	0.000127094	0
Micrococcus	0	7.24412e-06	0.000706858	0	4.4104e-05	1.92487e-05	1.91677e-05	3.33333e-05	0	0	0	2.38538e-05	8.68606e-06	4.28725e-05	5.94566e-05	0	5.53197e-05	0	1.22424e-05	0	1.20696e-05	0	0	1.27094e-05	3.78895e-05
Ochrobactrum	0	0.000572285	5.99032e-05	2.43799e-05	7.35067e-05	2.88731e-05	0.000115006	0.0001	9.60061e-05	0	3.0608e-05	2.38538e-05	7.81745e-05	5.71633e-05	0.000170938	0.000450742	0.000235109	0.000120112	8.56971e-05	0.000125865	6.63826e-05	2.12516e-05	0.000180115	1.27094e-05	0.000618861
Paracoccus	0	0	5.99032e-05	0	1.47013e-05	0	9.58387e-05	0	2.40015e-05	0	0	0	7.81745e-05	0	4.45924e-05	0	0	2.77182e-05	0	4.57692e-05	0	0	8.18706e-06	0	2.10497e-05
Porphyromonas	0	2.89765e-05	0	0	0	0	0	0	0	4.71574e-05	0	0	8.68606e-06	0	0	0	0	0	0	0	3.01739e-05	0	0	0	0
Proteus	0	0	0	0	0	0	0	0	0	3.77259e-05	1.5304e-05	1.19269e-05	0	0	0	8.50456e-06	0	0	0	0	0	7.08386e-06	0	1.27094e-05	0
Rubellimicrobium	0	0	0	8.12665e-06	0	0	0	0	0	0	0	0	0	0	1.48641e-05	0	0.000124469	0	0	0	0	0	0	0	0
Rubrobacter	0	0	0	0	0	9.62436e-06	9.58387e-05	1.66667e-05	2.40015e-05	0	0	1.19269e-05	0	0	7.43207e-06	1.70091e-05	0	0	0	4.57692e-05	6.03478e-06	0	0	2.54188e-05	0
Rummeliibacillus	0	0	0	0	0	0.000413848	0	0	0	0	4.59119e-05	2.38538e-05	6.94885e-05	1.42908e-05	0	0	0	0	0	0	0	0	8.18706e-05	0	0
Saccharibacillus	0	0	0	0	0	0.00135703	0	0	0	0	0	0	0	0	0	0	5.53197e-05	0	0	0	0	2.83354e-05	0	0	0
Sphingobacterium	0	0.000173859	0	8.12665e-06	0	0.000731451	0	0	0	0.000424416	0	1.19269e-05	8.68606e-06	0	0	0	0	0	0	0	1.81044e-05	0	0	1.27094e-05	0
Sphingobium	0	1.44882e-05	0	2.43799e-05	2.94027e-05	0	0	0	2.40015e-05	2.82944e-05	1.5304e-05	3.57807e-05	1.73721e-05	0	7.43207e-06	4.25228e-05	0.000165959	1.84788e-05	0	0	6.03478e-06	0	2.45612e-05	7.62563e-05	1.68398e-05
Staphylococcus	0	4.34647e-05	5.99032e-05	1.62533e-05	0	9.62436e-06	1.91677e-05	8.33333e-05	4.80031e-05	9.43147e-06	2.2956e-05	2.38538e-05	0	4.28725e-05	0.000193234	2.55137e-05	0.000152129	9.23941e-06	2.44849e-05	6.86538e-05	0.000343983	7.08386e-06	8.18706e-06	7.62563e-05	0
Streptacidiphilus	0	0	0	0	0	0	0	0	0	0	0	0	0	0	0	0	0	0	0	0	0	0	0	0	5.47292e-05
Streptococcus	0	0	0	0	0	0	0	0	0	0	7.65199e-06	0	0	0	3.71604e-05	0	0	0	1.22424e-05	0	0.000132765	7.08386e-06	0	0	3.36795e-05
Variovorax	0	0	3.59419e-05	0	0	0	0	0	0.000240015	4.71574e-05	0	0	0	0.000142908	0	0	0	9.23941e-06	0	0	0	0	0	0	0
Veillonella	0	0	0	0	0	0	0	0	0	0	0	1.19269e-05	0	0	0.000304715	0	6.91496e-05	0	0	0.000183077	0	0	0	0	0
